# Supplementary material for: A focus groups study on data sharing and research data management
Source: Sci Data. 2022 Jun 17;9:345. doi: 10.1038/s41597-022-01428-w (PMC9204373; doi:10.1038/s41597-022-01428-w)
Supplement: Supplementary file 1 — Supplementary Table 1 [file 41597_2022_1428_MOESM1_ESM.xlsx]

## Sheet: Sheet1
Section 1: Instructions
This Data Repository Appropriateness Rubric is designed to support scientists, librarians, and repository managers. Scientists can use this rubric to compare the relative merits of repositories based on their needs and consider what features they deem important. Librarians providing data consultations may utilize this rubric when helping their patrons. Repository managers can use this rubric to e…
Section 2: Data Repository Appropriateness Rubric
Repository name:	Librarian contact information:
Items	Yes (If Yes, provide a check mark in the corresponding box. Otherwise, leave it blank).	No (If No, provide a check mark in the corresponding box. Otherwise, leave it blank).	Comments
Repository category: Data deposit
Do other researchers in my discipline put data in this repository?
Does this repository accept my data file types/formats?
Does the repository have file size limits that would impact my ability to submit data?
Is it easy to get my data into the repository?
Does the repository support data integration (e.g., GitHub integration, Application Programming Interface (API) to support data deposit)?
Does it cost money to put my data in this repository (e.g., are there any data publishing fees)?
Repository category: Access and ownership
Does the repository provide different permission levels of access (e.g., does it allow reveiwers to access the data for peer review prior to publication while restricting open access to the data until after publication)?
Does the repository allow embargoes (see glossary below for definition) for my data?
Does the repository list what license options (see glossary below for definition) are available for data I want to submit?
Does the repository explain allowable uses for data with each type of license encountered in the repository?
Does the repository ever assume ownership of data (e.g., copyright transfer) at any point after submission?
Does it cost money to access data (e.g., are there any data access fees)?
Repository category: Metrics of use
Does the repository provide a form of persistent identifier (see glossary below for definition) to allow submissions to be found even if webpages change?
Does the repository track the number of users who interact with my data (e.g., how many access, cite, and publish using my data)?
Can I view data reports about the amount of users interacting with my data (e.g., how many access, cite, and publish using my data)?
Does the repository notify individuals who cited/accessed/published a work that a new version of that work has been released?
Does the repository provide automated generation of citations for those wanting to use data?
Repository category: Metadata
Does the repository provide file format standards (see glossary below for definition) guidelines for data producers by discipline or sub-discipline?
Does the repository provide automated metadata generation (see glossary below for definition) upon data submission?
Is metadata standardized with other data within the repository? (e.g., are user-generated metadata corrected for typos to enable discoverability of the data in search results?)
Can items within the repository be found through a search function by multiple aspects of their metadata (e.g., by searching different aspects of a dataset/paper)?
Repository category: Maintenance and security
Does the repository keep data operable through time (e.g., by periodically updating formats, or updating data to more usable formats)?
Does the repository have adequate security measures in place to prevent unauthorized behavior (e.g., unapproved data transformation or data access)? While this may be hard to know from interaction, repositories sometimes explain security practices.
Does the repository provide version control (i.e., new iterations of data as others or myself make changes) for my data?
Is the repository updated regularly to eliminate entries that no longer exist?
Does the repository allow my data to be retracted or unpublished if necessary?
Overall decision
Am I going to use this repository?
Section 3: Glossary
Data repositories serve as storehouses for a broad range of data from a variety of academic disciplines. Scientists can use data repositories to help preserve their data, make their data publicly available, and/or find existing datasets that are relevant to their research interests. Examples of repositories include: institutional repositories (e.g., DSpace@MIT, Massachusetts Institute of Technolo…
Embargoes forbid a repository to make materials public. Usually embargoes are limited to less than a few years after the date of original deposit and help to guarantee that the data owner has appropriate time to publish relevant papers or other professional works prior to general public access to the data. In uncommon cases, embargoes may be indefinite or last several years. Some repositories do …
Licenses for data define the limits of use, copyright stipulations (e.g., transfer), modification, and publication of your data by future researchers. Broadly, licenses are divided into two main categories: restricted and open. Restricted licenses limit what a researcher can do with the data, and may require the data originator’s approval before reuse. Commercial enterprises often keep data restr…
Persistent identifiers allow for long lasting findability of data through stable links. The main advantage of having a persistent identifier is the ability to keep a stable link to data even with changing URLs, since persistent identifiers are usually maintained through third party services. Examples of different types of persistent identifiers are digital object identifiers (DOIs), Archival Reso…
Metadata are structured descriptions of the essential properties of data that can be stored separately from the data. Examples of metadata include the name(s) of the creator(s) of the data, the date(s) the data were collected or generated, information about the instruments that were used to create the data, etc.
Automated metadata generation is the computer assisted creation of relevant descriptions of data to preassigned properties picked by a repository. Basic examples of this include the automatic filling of the file name, file date, or the formats of a data submission.
Format standards are informal or formal understandings to use certain file formats for repository submissions. These standards are usually regulated or informally agreed upon by specific scientific disciplines or areas of study. Open access formats are usually encouraged so that proprietary software is not needed to read, understand, or edit the data. Having agreed upon file types within segments…
